# Supplementary material for: Unintended pregnancy and gender inequality worldwide: an ecological analysis
Source: BMJ Glob Health. 2025 Mar 31;10(3):e016573. doi: 10.1136/bmjgh-2024-016573 (PMC11962802; doi:10.1136/bmjgh-2024-016573)
Supplement: online supplemental file 2 [file bmjgh-10-3-s002.xlsx]

## Sheet: Appendix T2a sans HIC
Appendix Table 2a. Relationships betweeen gender inequality indicators and their components with unintended pregnancy in 2015-2019 - excluding high income countries
		Relationship with CUPR (95% CI)			Relationship with UPR (95% CI)			Relationship with CUBR (95% CI)			Relationship with PUA (95% CI)
Source	Variable*	Univariable associations	Controlling for GDPpc		Univariable associations	Controlling for GDPpc		Univariable associations	Controlling for GDPpc		Univariable associations	Controlling for GDPpc
	Gender Inequality Index (with health)	0.56 (0.45, 0.68)	0.54 (0.42, 0.67)		0.42 (0.29, 0.56)	0.44 (0.30, 0.58)		0.80 (0.65, 1.01)	0.77 (0.61, 0.98)		-0.34 (-0.62, -0.11)	-0.31 (-0.59, -0.09)
		p = 0.00	p = 0.00		p = 0.00	p = 0.00		p = 0.00	p = 0.00		p = 0.00	p = 0.01
	Gender Inequality Index (without health)**	0.14 (0.02, 0.26)	0.13 (0.01, 0.25)		0.04 (-0.07, 0.15)	0.04 (-0.08, 0.14)		0.10 (-0.09, 0.30)	0.09 (-0.09, 0.26)		0.06 (-0.16, 0.26)	0.07 (-0.13, 0.26)
		p = 0.03	p = 0.03		p = 0.49	p = 0.56		p = 0.29	p = 0.33		p = 0.56	p = 0.47
	Gender Development Index	-0.30 (-0.41, -0.22)	-0.29 (-0.39, -0.20)		-0.15 (-0.25, -0.06)	-0.15 (-0.26, -0.06)		-0.38 (-0.54, -0.26)	-0.36 (-0.51, -0.25)		0.12 (-0.05, 0.33)	0.11 (-0.06, 0.31)
		p = 0.00	p = 0.00		p = 0.00	p = 0.00		p = 0.00	p = 0.00		p = 0.16	p = 0.19
	Global Gender Gap Index	-0.21 (-0.35, -0.07)	-0.20 (-0.34, -0.06)		-0.06 (-0.18, 0.05)	-0.06 (-0.18, 0.05)		-0.12 (-0.33, 0.10)	-0.10 (-0.30, 0.11)		-0.13 (-0.36, 0.11)	-0.14 (-0.37, 0.09)
		p = 0.00	p = 0.00		p = 0.27	p = 0.28		p = 0.27	p = 0.33		p = 0.25	p = 0.19
GII	ln F/M Secondary Education	-0.99 (-1.36, -0.69)	-0.90 (-1.28, -0.61)		-0.51 (-0.88, -0.22)	-0.49 (-0.87, -0.19)		-1.52 (-2.02, -1.17)	-1.40 (-1.91, -1.04)		0.78 (0.18, 1.50)	0.72 (0.10, 1.45)
		p = 0.00	p = 0.00		p = 0.00	p = 0.00		p = 0.00	p = 0.00		p = 0.01	p = 0.02
GDI	ln F/M Expected Years of Schooling	-2.48 (-3.58, -1.64)	-2.48 (-3.70, -1.57)		-1.16 (-2.33, -0.32)	-1.35 (-2.62, -0.44)		-3.35 (-4.75, -2.33)	-3.39 (-4.87, -2.29)		1.32 (-0.27, 3.23)	1.40 (-0.33, 3.39)
		p = 0.00	p = 0.00		p = 0.01	p = 0.00		p = 0.00	p = 0.00		p = 0.10	p = 0.11
GDI	ln F/M Mean Years of Schooling	-1.14 (-1.55, -0.79)	-1.03 (-1.45, -0.68)		-0.58 (-1.01, -0.23)	-0.55 (-0.99, -0.19)		-1.63 (-2.17, -1.21)	-1.47 (-2.02, -1.04)		0.70 (-0.02, 1.51)	0.62 (-0.13, 1.42)
		p = 0.00	p = 0.00		p = 0.00	p = 0.00		p = 0.00	p = 0.00		p = 0.05	p = 0.11
GII	ln F/M Labor Force Participation	0.32 (-0.10, 0.96)	0.15 (-0.29, 0.83)		0.34 (-0.01, 0.86)	0.29 (-0.07, 0.86)		0.77 (0.08, 1.64)	0.54 (-0.13, 1.49)		-0.63 (-1.40, 0.23)	-0.54 (-1.38, 0.32)
		p = 0.14	p = 0.48		p = 0.06	p = 0.11		p = 0.03	p = 0.12		p = 0.14	p = 0.20
GII	ln Percent of Parliamentary Seats Held by Women	-0.06 (-0.23, 0.12)	-0.04 (-0.20, 0.13)		0.01 (-0.14, 0.17)	0.03 (-0.12, 0.19)		0.06 (-0.19, 0.33)	0.11 (-0.13, 0.37)		-0.19 (-0.47, 0.07)	-0.22 (-0.49, 0.03)
		p = 0.50	p = 0.72		p = 0.83	p = 0.68		p = 0.60	p = 0.36		p = 0.15	p = 0.09
GDI	ln F/M Gross National Income (per capita)	0.01 (-0.35, 0.54)	-0.15 (-0.50, 0.40)		0.11 (-0.19, 0.54)	0.06 (-0.25, 0.53)		0.53 (-0.07, 1.43)	0.33 (-0.25, 1.27)		-0.67 (-1.40, -0.00)	-0.59 (-1.38, 0.08)
		p = 0.90	p = 0.57		p = 0.45	p = 0.65		p = 0.09	p = 0.27		p = 0.05	p = 0.08
GDI	ln F/M Life Expectancy	-8.16 (-12.20, -4.07)	-7.52 (-11.60, -3.41)		-4.30 (-8.17, -0.38)	-4.16 (-8.11, -0.23)		-12.30 (-18.61, -6.74)	-11.53 (-18.03, -5.90)		4.30 (-2.69, 11.70)	3.98 (-2.98, 11.37)
		p = 0.00	p = 0.00		p = 0.03	p = 0.04		p = 0.00	p = 0.00		p = 0.22	p = 0.24
	Higher GII scores correspond with higher levels of gender inequality. Higher GDI and GGI scores correspond with higher levels of gender equality.
	*We standardized the index variables (GII, GDI, and GGI) and took the natural log of the others (the rates, GDPPC, and the variables representing components of the index variables).
	** To create the variable representing GII without the reproductive health component, we multiplied the two remaining components and took the square root of the result.

## Sheet: Appendix T2b sans SSA
Appendix Table 2b. Relationships betweeen gender inequality indicators and their components with unintended pregnancy in 2015-2019 - excluding sub-Saharan African countries
		Relationship with CUPR (95% CI)			Relationship with UPR (95% CI)			Relationship with CUBR (95% CI)			Relationship with PUA (95% CI)
Source	Variable*	Univariable associations	Controlling for GDPpc		Univariable associations	Controlling for GDPpc		Univariable associations	Controlling for GDPpc		Univariable associations	Controlling for GDPpc
	Gender Inequality Index (with health)	0.57 (0.45, 0.68)	0.54 (0.40, 0.66)		0.46 (0.33, 0.57)	0.48 (0.34, 0.61)		0.40 (0.24, 0.58)	0.39 (0.20, 0.60)		0.25 (0.01, 0.48)	0.23 (-0.02, 0.47)
		p = 0.00	p = 0.00		p = 0.00	p = 0.00		p = 0.00	p = 0.00		p = 0.04	p = 0.07
	Gender Inequality Index (without health)**	0.28 (0.13, 0.41)	0.23 (0.09, 0.35)		0.16 (0.03, 0.28)	0.14 (0.00, 0.26)		0.09 (-0.11, 0.27)	0.07 (-0.14, 0.24)		0.25 (0.04, 0.49)	0.23 (0.01, 0.47)
		p = 0.00	p = 0.00		p = 0.02	p = 0.05		p = 0.38	p = 0.53		p = 0.02	p = 0.04
	Gender Development Index	-0.26 (-0.42, -0.11)	-0.28 (-0.42, -0.12)		-0.14 (-0.29, 0.02)	-0.15 (-0.30, 0.01)		-0.09 (-0.28, 0.19)	-0.10 (-0.29, 0.17)		-0.25 (-0.56, -0.05)	-0.25 (-0.55, -0.04)
		p = 0.00	p = 0.00		p = 0.07	p = 0.06		p = 0.47	p = 0.38		p = 0.02	p = 0.02
	Global Gender Gap Index	-0.27 (-0.40, -0.14)	-0.24 (-0.35, -0.11)		-0.14 (-0.25, -0.03)	-0.13 (-0.23, -0.01)		0.00 (-0.13, 0.19)	0.03 (-0.11, 0.22)		-0.40 (-0.61, -0.24)	-0.38 (-0.60, -0.22)
		p = 0.00	p = 0.00		p = 0.02	p = 0.03		p = 0.87	p = 0.64		p = 0.00	p = 0.00
GII	ln F/M Secondary Education	-0.75 (-1.61, 0.45)	-0.88 (-1.76, 0.16)		-0.37 (-1.14, 0.73)	-0.45 (-1.21, 0.56)		-0.03 (-1.16, 1.54)	-0.14 (-1.28, 1.32)		-1.18 (-2.50, 0.02)	-1.21 (-2.59, -0.00)
		p = 0.18	p = 0.09		p = 0.45	p = 0.33		p = 0.99	p = 0.85		p = 0.05	p = 0.05
GDI	ln F/M Expected Years of Schooling	-0.98 (-3.33, 1.65)	-1.45 (-3.54, 0.94)		0.01 (-2.05, 2.27)	-0.30 (-2.28, 1.90)		0.45 (-2.32, 3.78)	0.02 (-2.70, 3.42)		-1.68 (-4.77, 1.24)	-1.70 (-4.76, 1.23)
		p = 0.45	p = 0.23		p = 0.95	p = 0.78		p = 0.74	p = 0.98		p = 0.23	p = 0.24
GDI	ln F/M Mean Years of Schooling	-1.06 (-1.95, 0.20)	-1.04 (-2.01, 0.15)		-0.46 (-1.28, 0.79)	-0.47 (-1.32, 0.72)		-0.13 (-1.40, 1.71)	-0.16 (-1.46, 1.58)		-1.43 (-3.08, -0.10)	-1.37 (-3.07, 0.02)
		p = 0.09	p = 0.08		p = 0.42	p = 0.39		p = 0.92	p = 0.87		p = 0.04	p = 0.05
GII	ln F/M Labor Force Participation	-1.01 (-1.61, -0.54)	-0.94 (-1.36, -0.45)		-0.67 (-1.17, -0.27)	-0.63 (-1.05, -0.21)		-0.52 (-1.30, 0.16)	-0.46 (-1.16, 0.22)		-0.70 (-1.51, 0.18)	-0.69 (-1.46, 0.23)
		p = 0.00	p = 0.00		p = 0.00	p = 0.01		p = 0.13	p = 0.17		p = 0.10	p = 0.12
GII	ln Percent of Parliamentary Seats Held by Women	-0.28 (-0.47, -0.06)	-0.20 (-0.38, 0.00)		-0.15 (-0.32, 0.06)	-0.11 (-0.29, 0.10)		-0.03 (-0.27, 0.26)	0.02 (-0.22, 0.31)		-0.33 (-0.67, -0.04)	-0.29 (-0.64, -0.00)
		p = 0.01	p = 0.05		p = 0.18	p = 0.34		p = 0.91	p = 0.77		p = 0.03	p = 0.05
GDI	ln F/M Gross National Income (per capita)	-0.84 (-1.37, -0.41)	-0.86 (-1.25, -0.44)		-0.53 (-0.99, -0.18)	-0.54 (-0.94, -0.17)		-0.10 (-0.62, 0.66)	-0.09 (-0.58, 0.71)		-0.97 (-1.92, -0.36)	-1.01 (-1.94, -0.40)
		p = 0.00	p = 0.00		p = 0.01	p = 0.01		p = 0.80	p = 0.83		p = 0.00	p = 0.00
GDI	ln F/M Life Expectancy	1.61 (-3.57, 6.84)	-0.48 (-5.66, 4.67)		1.07 (-3.39, 5.57)	-0.14 (-4.84, 4.43)		-4.12 (-10.69, 1.84)	-5.96 (-13.02, -0.03)		6.31 (-1.15, 13.80)	5.93 (-1.58, 13.59)
		p = 0.55	p = 0.85		p = 0.66	p = 0.95		p = 0.17	p = 0.05		p = 0.10	p = 0.13
	Higher GII scores correspond with higher levels of gender inequality. Higher GDI and GGI scores correspond with higher levels of gender equality.
	*We standardized the index variables (GII, GDI, and GGI) and took the natural log of the others (the rates, GDPPC, and the variables representing components of the index variables).
	** To create the variable representing GII without the reproductive health component, we multiplied the two remaining components and took the square root of the result.

## Sheet: Appendix T2c sans ECE-CA
Appendix Table 2c. Relationships betweeen gender inequality indicators and their components with unintended pregnancy in 2015-2019 - excluding eastern and central European and central Asian countries
		Relationship with CUPR (95% CI)			Relationship with UPR (95% CI)			Relationship with CUBR (95% CI)			Relationship with PUA (95% CI)
Source	Variable*	Univariable associations	Controlling for GDPpc		Univariable associations	Controlling for GDPpc		Univariable associations	Controlling for GDPpc		Univariable associations	Controlling for GDPpc
	Gender Inequality Index (with health)	0.57 (0.49, 0.64)	0.48 (0.38, 0.58)		0.39 (0.30, 0.47)	0.34 (0.23, 0.45)		0.57 (0.48, 0.68)	0.45 (0.32, 0.60)		-0.02 (-0.21, 0.14)	0.03 (-0.20, 0.23)
		p = 0.00	p = 0.00		p = 0.00	p = 0.00		p = 0.00	p = 0.00		p = 0.75	p = 0.81
	Gender Inequality Index (without health)**	0.24 (0.11, 0.37)	0.14 (0.02, 0.23)		0.10 (-0.01, 0.21)	0.03 (-0.09, 0.11)		0.14 (-0.04, 0.32)	0.02 (-0.13, 0.16)		0.14 (-0.06, 0.32)	0.17 (-0.03, 0.34)
		p = 0.00	p = 0.03		p = 0.06	p = 0.63		p = 0.12	p = 0.81		p = 0.16	p = 0.09
	Gender Development Index	-0.33 (-0.45, -0.24)	-0.24 (-0.33, -0.15)		-0.14 (-0.26, -0.05)	-0.08 (-0.18, 0.01)		-0.34 (-0.48, -0.22)	-0.24 (-0.35, -0.15)		0.02 (-0.15, 0.23)	0.02 (-0.16, 0.24)
		p = 0.00	p = 0.00		p = 0.00	p = 0.06		p = 0.00	p = 0.00		p = 0.76	p = 0.85
	Global Gender Gap Index	-0.27 (-0.39, -0.15)	-0.17 (-0.28, -0.06)		-0.12 (-0.22, -0.02)	-0.05 (-0.13, 0.05)		-0.17 (-0.32, -0.01)	-0.06 (-0.18, 0.09)		-0.15 (-0.32, 0.03)	-0.18 (-0.36, -0.01)
		p = 0.00	p = 0.00		p = 0.03	p = 0.30		p = 0.04	p = 0.43		p = 0.09	p = 0.04
GII	ln F/M Secondary Education	-1.12 (-1.54, -0.80)	-0.72 (-1.09, -0.43)		-0.54 (-0.92, -0.23)	-0.25 (-0.61, 0.04)		-1.28 (-1.69, -0.98)	-0.88 (-1.25, -0.56)		0.31 (-0.29, 0.99)	0.29 (-0.36, 0.99)
		p = 0.00	p = 0.00		p = 0.00	p = 0.08		p = 0.00	p = 0.00		p = 0.30	p = 0.37
GDI	ln F/M Expected Years of Schooling	-2.46 (-3.59, -1.59)	-1.83 (-2.98, -0.97)		-0.99 (-2.08, -0.17)	-0.66 (-1.80, 0.20)		-3.04 (-4.27, -2.14)	-2.54 (-3.69, -1.68)		0.94 (-0.57, 2.79)	1.13 (-0.59, 3.09)
		p = 0.00	p = 0.00		p = 0.02	p = 0.13		p = 0.00	p = 0.00		p = 0.22	p = 0.19
GDI	ln F/M Mean Years of Schooling	-1.28 (-1.74, -0.90)	-0.79 (-1.21, -0.45)		-0.60 (-1.04, -0.25)	-0.26 (-0.67, 0.08)		-1.39 (-1.87, -1.00)	-0.89 (-1.33, -0.47)		0.23 (-0.48, 1.00)	0.19 (-0.59, 0.98)
		p = 0.00	p = 0.00		p = 0.00	p = 0.13		p = 0.00	p = 0.00		p = 0.52	p = 0.64
GII	ln F/M Labor Force Participation	-0.04 (-0.49, 0.51)	-0.18 (-0.57, 0.43)		0.06 (-0.29, 0.48)	-0.00 (-0.33, 0.49)		0.46 (-0.20, 1.14)	0.34 (-0.19, 1.01)		-0.71 (-1.42, 0.15)	-0.73 (-1.43, 0.12)
		p = 0.91	p = 0.54		p = 0.71	p = 0.94		p = 0.18	p = 0.21		p = 0.10	p = 0.09
GII	ln Percent of Parliamentary Seats Held by Women	-0.24 (-0.41, -0.05)	-0.09 (-0.23, 0.07)		-0.11 (-0.26, 0.05)	-0.01 (-0.13, 0.14)		-0.11 (-0.34, 0.12)	0.06 (-0.14, 0.27)		-0.19 (-0.44, 0.06)	-0.23 (-0.49, 0.01)
		p = 0.01	p = 0.27		p = 0.17	p = 0.95		p = 0.35	p = 0.55		p = 0.11	p = 0.06
GDI	ln F/M Gross National Income (per capita)	-0.11 (-0.49, 0.41)	-0.30 (-0.61, 0.19)		0.01 (-0.29, 0.40)	-0.10 (-0.37, 0.31)		0.25 (-0.33, 0.94)	0.06 (-0.41, 0.68)		-0.51 (-1.12, 0.23)	-0.51 (-1.13, 0.21)
		p = 0.65	p = 0.20		p = 0.94	p = 0.59		p = 0.39	p = 0.81		p = 0.14	p = 0.14
GDI	ln F/M Life Expectancy	1.68 (-3.61, 7.68)	-0.25 (-4.66, 4.67)		4.45 (-0.11, 9.46)	3.19 (-0.90, 7.78)		2.27 (-4.15, 9.31)	0.09 (-5.43, 6.28)		-1.34 (-9.18, 6.40)	-0.90 (-8.89, 7.19)
		p = 0.54	p = 0.92		p = 0.06	p = 0.12		p = 0.47	p = 0.96		p = 0.70	p = 0.80
	Higher GII scores correspond with higher levels of gender inequality. Higher GDI and GGI scores correspond with higher levels of gender equality.
	*We standardized the index variables (GII, GDI, and GGI) and took the natural log of the others (the rates, GDPPC, and the variables representing components of the index variables).
	** To create the variable representing GII without the reproductive health component, we multiplied the two remaining components and took the square root of the result.

## Sheet: Appendix T2d sans LAC
Appendix Table 2d. Relationships betweeen gender inequality indicators and their components with unintended pregnancy in 2015-2019 - excluding Latin American and Caribbean countries
		Relationship with CUPR (95% CI)			Relationship with UPR (95% CI)			Relationship with CUBR (95% CI)			Relationship with PUA (95% CI)
Source	Variable*	Univariable associations	Controlling for GDPpc		Univariable associations	Controlling for GDPpc		Univariable associations	Controlling for GDPpc		Univariable associations	Controlling for GDPpc
	Gender Inequality Index (with health)	0.59 (0.52, 0.67)	0.55 (0.45, 0.66)		0.43 (0.35, 0.52)	0.44 (0.33, 0.56)		0.63 (0.53, 0.77)	0.61 (0.46, 0.80)		-0.06 (-0.26, 0.10)	-0.08 (-0.32, 0.11)
		p = 0.00	p = 0.00		p = 0.00	p = 0.00		p = 0.00	p = 0.00		p = 0.41	p = 0.39
	Gender Inequality Index (without health)**	0.32 (0.18, 0.47)	0.23 (0.09, 0.35)		0.18 (0.06, 0.30)	0.11 (-0.02, 0.22)		0.21 (0.01, 0.42)	0.11 (-0.08, 0.29)		0.17 (-0.05, 0.35)	0.18 (-0.03, 0.37)
		p = 0.00	p = 0.00		p = 0.00	p = 0.09		p = 0.04	p = 0.26		p = 0.13	p = 0.08
	Gender Development Index	-0.43 (-0.55, -0.34)	-0.35 (-0.46, -0.26)		-0.27 (-0.38, -0.17)	-0.22 (-0.33, -0.12)		-0.50 (-0.67, -0.38)	-0.43 (-0.60, -0.30)		0.09 (-0.09, 0.31)	0.10 (-0.09, 0.33)
		p = 0.00	p = 0.00		p = 0.00	p = 0.00		p = 0.00	p = 0.00		p = 0.29	p = 0.30
	Global Gender Gap Index	-0.33 (-0.46, -0.21)	-0.25 (-0.38, -0.13)		-0.17 (-0.28, -0.07)	-0.12 (-0.23, -0.02)		-0.19 (-0.35, -0.01)	-0.10 (-0.27, 0.08)		-0.20 (-0.39, -0.01)	-0.21 (-0.41, -0.03)
		p = 0.00	p = 0.00		p = 0.00	p = 0.02		p = 0.04	p = 0.26		p = 0.04	p = 0.03
GII	ln F/M Secondary Education	-1.50 (-1.98, -1.14)	-1.14 (-1.62, -0.77)		-0.97 (-1.41, -0.62)	-0.74 (-1.22, -0.39)		-1.99 (-2.58, -1.62)	-1.70 (-2.34, -1.28)		0.69 (0.07, 1.42)	0.76 (0.10, 1.52)
		p = 0.00	p = 0.00		p = 0.00	p = 0.00		p = 0.00	p = 0.00		p = 0.03	p = 0.03
GDI	ln F/M Expected Years of Schooling	-3.54 (-4.94, -2.50)	-2.90 (-4.42, -1.79)		-2.06 (-3.48, -1.09)	-1.81 (-3.30, -0.74)		-4.36 (-5.99, -3.24)	-3.89 (-5.58, -2.66)		1.16 (-0.61, 3.24)	1.38 (-0.68, 3.64)
		p = 0.00	p = 0.00		p = 0.00	p = 0.00		p = 0.00	p = 0.00		p = 0.19	p = 0.18
GDI	ln F/M Mean Years of Schooling	-1.70 (-2.22, -1.29)	-1.27 (-1.80, -0.84)		-1.08 (-1.58, -0.68)	-0.81 (-1.35, -0.39)		-2.15 (-2.79, -1.70)	-1.78 (-2.47, -1.27)		0.60 (-0.13, 1.41)	0.66 (-0.16, 1.50)
		p = 0.00	p = 0.00		p = 0.00	p = 0.00		p = 0.00	p = 0.00		p = 0.10	p = 0.10
GII	ln F/M Labor Force Participation	-0.06 (-0.57, 0.76)	-0.16 (-0.62, 0.82)		0.19 (-0.22, 0.96)	0.15 (-0.26, 1.07)		0.73 (-0.03, 1.98)	0.63 (-0.05, 2.04)		-1.08 (-2.03, -0.27)	-1.09 (-2.06, -0.29)
		p = 0.93	p = 0.74		p = 0.36	p = 0.49		p = 0.06	p = 0.07		p = 0.01	p = 0.01
GII	ln Percent of Parliamentary Seats Held by Women	-0.31 (-0.54, -0.07)	-0.16 (-0.36, 0.05)		-0.17 (-0.36, 0.02)	-0.07 (-0.24, 0.12)		-0.07 (-0.36, 0.23)	0.10 (-0.17, 0.38)		-0.34 (-0.60, -0.09)	-0.38 (-0.65, -0.13)
		p = 0.01	p = 0.16		p = 0.09	p = 0.50		p = 0.68	p = 0.42		p = 0.01	p = 0.00
GDI	ln F/M Gross National Income (per capita)	-0.26 (-0.68, 0.31)	-0.40 (-0.75, 0.18)		-0.06 (-0.42, 0.44)	-0.14 (-0.46, 0.39)		0.37 (-0.25, 1.32)	0.23 (-0.33, 1.19)		-0.82 (-1.60, -0.15)	-0.82 (-1.61, -0.15)
		p = 0.33	p = 0.15		p = 0.82	p = 0.57		p = 0.24	p = 0.43		p = 0.02	p = 0.02
GDI	ln F/M Life Expectancy	-3.44 (-8.35, 1.72)	-4.27 (-8.97, 0.50)		-1.28 (-5.63, 3.20)	-1.84 (-6.08, 2.34)		-10.12 (-16.88, -3.80)	-10.96 (-17.43, -5.21)		7.49 (0.29, 14.72)	7.56 (0.39, 14.94)
		p = 0.17	p = 0.07		p = 0.55	p = 0.37		p = 0.00	p = 0.00		p = 0.04	p = 0.04
	Higher GII scores correspond with higher levels of gender inequality. Higher GDI and GGI scores correspond with higher levels of gender equality.
	*We standardized the index variables (GII, GDI, and GGI) and took the natural log of the others (the rates, GDPPC, and the variables representing components of the index variables).
	** To create the variable representing GII without the reproductive health component, we multiplied the two remaining components and took the square root of the result.

## Sheet: Appendix T2e sans Asia
Appendix Table 2e. Relationships betweeen gender inequality indicators and their components with unintended pregnancy in 2015-2019 - excluding southern, eastern and southeastern Asian countries
		Relationship with CUPR (95% CI)			Relationship with UPR (95% CI)			Relationship with CUBR (95% CI)			Relationship with PUA (95% CI)
Source	Variable*	Univariable associations	Controlling for GDPpc		Univariable associations	Controlling for GDPpc		Univariable associations	Controlling for GDPpc		Univariable associations	Controlling for GDPpc
	Gender Inequality Index (with health)	0.60 (0.53, 0.68)	0.59 (0.49, 0.69)		0.46 (0.37, 0.55)	0.48 (0.36, 0.61)		0.69 (0.60, 0.81)	0.74 (0.62, 0.92)		-0.13 (-0.33, 0.02)	-0.21 (-0.45, -0.03)
		p = 0.00	p = 0.00		p = 0.00	p = 0.00		p = 0.00	p = 0.00		p = 0.08	p = 0.02
	Gender Inequality Index (without health)**	0.38 (0.25, 0.52)	0.23 (0.10, 0.37)		0.22 (0.09, 0.34)	0.11 (-0.02, 0.23)		0.38 (0.22, 0.53)	0.25 (0.06, 0.41)		-0.02 (-0.24, 0.20)	-0.02 (-0.24, 0.22)
		p = 0.00	p = 0.00		p = 0.00	p = 0.10		p = 0.00	p = 0.01		p = 0.88	p = 0.90
	Gender Development Index	-0.41 (-0.52, -0.32)	-0.31 (-0.43, -0.21)		-0.23 (-0.34, -0.13)	-0.16 (-0.29, -0.05)		-0.50 (-0.63, -0.40)	-0.43 (-0.57, -0.31)		0.14 (-0.04, 0.34)	0.17 (-0.02, 0.38)
		p = 0.00	p = 0.00		p = 0.00	p = 0.00		p = 0.00	p = 0.00		p = 0.11	p = 0.08
	Global Gender Gap Index	-0.33 (-0.46, -0.19)	-0.24 (-0.37, -0.12)		-0.17 (-0.28, -0.06)	-0.11 (-0.22, -0.01)		-0.25 (-0.41, -0.05)	-0.16 (-0.33, 0.01)		-0.11 (-0.31, 0.09)	-0.12 (-0.32, 0.09)
		p = 0.00	p = 0.00		p = 0.00	p = 0.03		p = 0.01	p = 0.07		p = 0.25	p = 0.23
GII	ln F/M Secondary Education	-1.38 (-1.84, -1.05)	-0.99 (-1.43, -0.66)		-0.78 (-1.20, -0.45)	-0.50 (-0.94, -0.17)		-1.83 (-2.38, -1.48)	-1.54 (-2.14, -1.15)		0.68 (0.09, 1.40)	0.79 (0.17, 1.53)
		p = 0.00	p = 0.00		p = 0.00	p = 0.00		p = 0.00	p = 0.00		p = 0.02	p = 0.01
GDI	ln F/M Expected Years of Schooling	-3.06 (-4.32, -2.09)	-2.49 (-3.85, -1.50)		-1.54 (-2.82, -0.60)	-1.28 (-2.66, -0.28)		-3.53 (-4.96, -2.41)	-3.17 (-4.70, -1.98)		0.83 (-0.79, 2.68)	1.12 (-0.72, 3.06)
		p = 0.00	p = 0.00		p = 0.00	p = 0.01		p = 0.00	p = 0.00		p = 0.30	p = 0.22
GDI	ln F/M Mean Years of Schooling	-1.54 (-2.03, -1.16)	-1.08 (-1.57, -0.70)		-0.86 (-1.33, -0.49)	-0.54 (-1.03, -0.16)		-1.97 (-2.55, -1.57)	-1.62 (-2.23, -1.16)		0.64 (-0.06, 1.45)	0.74 (0.00, 1.57)
		p = 0.00	p = 0.00		p = 0.00	p = 0.01		p = 0.00	p = 0.00		p = 0.07	p = 0.05
GII	ln F/M Labor Force Participation	0.24 (-0.52, 1.16)	0.35 (-0.26, 1.13)		0.26 (-0.36, 1.02)	0.40 (-0.15, 1.10)		0.74 (-0.29, 2.17)	0.88 (-0.03, 2.22)		-0.62 (-1.90, 0.56)	-0.67 (-2.00, 0.51)
		p = 0.51	p = 0.25		p = 0.38	p = 0.15		p = 0.17	p = 0.06		p = 0.30	p = 0.26
GII	ln Percent of Parliamentary Seats Held by Women	-0.29 (-0.49, -0.09)	-0.15 (-0.32, 0.04)		-0.17 (-0.34, 0.01)	-0.07 (-0.22, 0.10)		-0.19 (-0.43, 0.10)	-0.05 (-0.28, 0.24)		-0.14 (-0.41, 0.11)	-0.15 (-0.43, 0.09)
		p = 0.01	p = 0.13		p = 0.06	p = 0.46		p = 0.17	p = 0.80		p = 0.26	p = 0.21
GDI	ln F/M Gross National Income (per capita)	-0.15 (-0.84, 0.70)	-0.22 (-0.78, 0.46)		-0.03 (-0.59, 0.65)	-0.04 (-0.54, 0.58)		0.58 (-0.38, 1.96)	0.54 (-0.32, 1.80)		-0.87 (-2.03, 0.11)	-0.90 (-2.11, 0.08)
		p = 0.73	p = 0.52		p = 0.98	p = 0.95		p = 0.24	p = 0.23		p = 0.08	p = 0.07
GDI	ln F/M Life Expectancy	-1.94 (-6.88, 3.33)	-3.88 (-8.45, 0.88)		-0.10 (-4.40, 4.33)	-1.53 (-5.70, 2.70)		-8.87 (-15.40, -2.51)	-11.08 (-17.42, -5.49)		8.27 (1.73, 15.14)	8.74 (2.05, 15.92)
		p = 0.46	p = 0.11		p = 0.95	p = 0.45		p = 0.01	p = 0.00		p = 0.01	p = 0.01
	Higher GII scores correspond with higher levels of gender inequality. Higher GDI and GGI scores correspond with higher levels of gender equality.
	*We standardized the index variables (GII, GDI, and GGI) and took the natural log of the others (the rates, GDPPC, and the variables representing components of the index variables).
	** To create the variable representing GII without the reproductive health component, we multiplied the two remaining components and took the square root of the result.
