# Supplementary material for: Unintended pregnancy and gender inequality worldwide: an ecological analysis
Source: BMJ Glob Health. 2025 Mar 31;10(3):e016573. doi: 10.1136/bmjgh-2024-016573 (PMC11962802; doi:10.1136/bmjgh-2024-016573)
Supplement: online supplemental file 3 [file bmjgh-10-3-s003.xlsx]

## Sheet: Appendix T3a. 2010-2014
Appendix Table 3a. Relationships betweeen gender inequality indicators and their components with unintended pregnancy in 2010-2014
		Relationship with CUPR (95% CI)			Relationship with UPR (95% CI)			Relationship with CUBR (95% CI)			Relationship with PUA (95% CI)
Source	Variable*	Univariable associations	Controlling for GDPpc		Univariable associations	Controlling for GDPpc		Univariable associations	Controlling for GDPpc		Univariable associations	Controlling for GDPpc
	Gender Inequality Index (with health)	0.61 (0.54, 0.68)	0.57 (0.49, 0.66)		0.44 (0.36, 0.52)	0.45 (0.35, 0.55)		0.69 (0.59, 0.82)	0.67 (0.54, 0.84)		-0.14 (-0.32, 0.01)	-0.16 (-0.36, 0.01)
		p = 0.00	p = 0.00		p = 0.00	p = 0.00		p = 0.00	p = 0.00		p = 0.06	p = 0.06
	Gender Inequality Index (without health)**	0.29 (0.18, 0.42)	0.20 (0.09, 0.31)		0.16 (0.06, 0.27)	0.10 (-0.00, 0.20)		0.24 (0.07, 0.41)	0.13 (-0.03, 0.29)		0.08 (-0.10, 0.25)	0.10 (-0.08, 0.27)
		p = 0.00	p = 0.00		p = 0.00	p = 0.06		p = 0.00	p = 0.11		p = 0.36	p = 0.24
	Gender Development Index	-0.41 (-0.50, -0.32)	-0.33 (-0.41, -0.24)		-0.23 (-0.32, -0.14)	-0.17 (-0.27, -0.08)		-0.50 (-0.64, -0.38)	-0.42 (-0.56, -0.30)		0.14 (-0.02, 0.32)	0.13 (-0.03, 0.33)
		p = 0.00	p = 0.00		p = 0.00	p = 0.00		p = 0.00	p = 0.00		p = 0.08	p = 0.10
	Global Gender Gap Index	-0.32 (-0.41, -0.21)	-0.24 (-0.33, -0.13)		-0.17 (-0.25, -0.07)	-0.11 (-0.19, -0.02)		-0.23 (-0.37, -0.07)	-0.14 (-0.28, 0.01)		-0.12 (-0.29, 0.05)	-0.15 (-0.31, 0.03)
		p = 0.00	p = 0.00		p = 0.00	p = 0.02		p = 0.00	p = 0.07		p = 0.14	p = 0.10
GII	ln F/M Secondary Education	-1.17 (-1.53, -0.89)	-0.87 (-1.22, -0.58)		-0.64 (-0.96, -0.37)	-0.44 (-0.77, -0.16)		-1.52 (-1.98, -1.16)	-1.24 (-1.73, -0.85)		0.52 (0.02, 1.10)	0.53 (-0.02, 1.15)
		p = 0.00	p = 0.00		p = 0.00	p = 0.00		p = 0.00	p = 0.00		p = 0.04	p = 0.06
GDI	ln F/M Expected Years of Schooling	-3.00 (-3.89, -2.23)	-2.36 (-3.24, -1.61)		-1.52 (-2.41, -0.73)	-1.12 (-2.01, -0.31)		-3.82 (-4.91, -2.92)	-3.20 (-4.28, -2.28)		1.32 (0.06, 2.86)	1.29 (-0.03, 2.84)
		p = 0.00	p = 0.00		p = 0.00	p = 0.01		p = 0.00	p = 0.00		p = 0.04	p = 0.05
GDI	ln F/M Mean Years of Schooling	-1.32 (-1.68, -1.00)	-0.97 (-1.33, -0.63)		-0.72 (-1.07, -0.41)	-0.49 (-0.84, -0.17)		-1.65 (-2.14, -1.22)	-1.32 (-1.82, -0.85)		0.48 (-0.09, 1.11)	0.47 (-0.15, 1.14)
		p = 0.00	p = 0.00		p = 0.00	p = 0.00		p = 0.00	p = 0.00		p = 0.10	p = 0.13
GII	ln F/M Labor Force Participation	-0.03 (-0.53, 0.52)	-0.11 (-0.55, 0.50)		0.02 (-0.37, 0.46)	-0.03 (-0.39, 0.46)		0.33 (-0.38, 1.09)	0.26 (-0.35, 1.02)		-0.53 (-1.20, 0.29)	-0.52 (-1.19, 0.28)
		p = 0.87	p = 0.69		p = 0.96	p = 0.88		p = 0.37	p = 0.43		p = 0.17	p = 0.16
GII	ln Percent of Parliamentary Seats Held by Women	-0.27 (-0.44, -0.08)	-0.15 (-0.30, 0.03)		-0.15 (-0.29, 0.01)	-0.08 (-0.21, 0.09)		-0.12 (-0.33, 0.15)	0.02 (-0.19, 0.28)		-0.20 (-0.46, 0.01)	-0.23 (-0.49, -0.02)
		p = 0.00	p = 0.10		p = 0.08	p = 0.41		p = 0.43	p = 0.68		p = 0.06	p = 0.03
GDI	ln F/M Gross National Income (per capita)	-0.07 (-0.56, 0.46)	-0.18 (-0.59, 0.33)		0.04 (-0.33, 0.44)	-0.03 (-0.37, 0.39)		0.49 (-0.21, 1.27)	0.38 (-0.22, 1.14)		-0.70 (-1.37, 0.02)	-0.69 (-1.37, 0.02)
		p = 0.72	p = 0.44		p = 0.88	p = 0.85		p = 0.17	p = 0.22		p = 0.06	p = 0.05
GDI	ln F/M Life Expectancy	-5.94 (-9.65, -1.51)	-5.01 (-8.89, -0.97)		-3.43 (-6.67, 0.46)	-2.87 (-6.31, 0.85)		-12.44 (-17.62, -7.10)	-11.52 (-16.77, -6.44)		7.65 (1.61, 13.43)	7.57 (1.58, 13.32)
		p = 0.01	p = 0.02		p = 0.09	p = 0.13		p = 0.00	p = 0.00		p = 0.01	p = 0.01
	Higher GII scores correspond with higher levels of gender inequality. Higher GDI and GGI scores correspond with higher levels of gender equality.
	*We standardized the index variables (GII, GDI, and GGI) and took the natural log of the others (the rates, GDPPC, and the variables representing components of the index variables).
	** To create the variable representing GII without the reproductive health component, we multiplied the two remaining components and took the square root of the result.

## Sheet: Appendix T3b. 2005-2009
Appendix Table 3b. Relationships betweeen gender inequality indicators and their components with unintended pregnancy in 2005-2009
		Relationship with CUPR (95% CI)			Relationship with UPR (95% CI)			Relationship with CUBR (95% CI)			Relationship with PUA (95% CI)
Source	Variable*	Univariable associations	Controlling for GDPpc		Univariable associations	Controlling for GDPpc		Univariable associations	Controlling for GDPpc		Univariable associations	Controlling for GDPpc
	Gender Inequality Index (with health)	0.60 (0.53, 0.67)	0.54 (0.46, 0.63)		0.43 (0.35, 0.51)	0.42 (0.33, 0.52)		0.76 (0.67, 0.88)	0.75 (0.62, 0.91)		-0.28 (-0.47, -0.13)	-0.33 (-0.54, -0.16)
		p = 0.00	p = 0.00		p = 0.00	p = 0.00		p = 0.00	p = 0.00		p = 0.00	p = 0.00
	Gender Inequality Index (without health)**	0.28 (0.17, 0.41)	0.17 (0.06, 0.28)		0.15 (0.05, 0.25)	0.08 (-0.01, 0.17)		0.31 (0.17, 0.46)	0.18 (0.05, 0.33)		-0.06 (-0.25, 0.11)	-0.03 (-0.21, 0.14)
		p = 0.00	p = 0.00		p = 0.00	p = 0.09		p = 0.00	p = 0.01		p = 0.49	p = 0.74
	Gender Development Index	-0.42 (-0.53, -0.34)	-0.31 (-0.41, -0.23)		-0.24 (-0.34, -0.15)	-0.17 (-0.26, -0.08)		-0.58 (-0.72, -0.48)	-0.48 (-0.63, -0.38)		0.26 (0.12, 0.45)	0.26 (0.11, 0.46)
		p = 0.00	p = 0.00		p = 0.00	p = 0.00		p = 0.00	p = 0.00		p = 0.00	p = 0.00
GII	ln F/M Secondary Education	-1.03 (-1.32, -0.79)	-0.70 (-0.99, -0.46)		-0.51 (-0.80, -0.28)	-0.29 (-0.59, -0.05)		-1.44 (-1.83, -1.16)	-1.13 (-1.54, -0.82)		0.68 (0.27, 1.20)	0.65 (0.20, 1.21)
		p = 0.00	p = 0.00		p = 0.00	p = 0.02		p = 0.00	p = 0.00		p = 0.00	p = 0.01
GDI	ln F/M Expected Years of Schooling	-2.85 (-3.63, -2.16)	-2.05 (-2.88, -1.41)		-1.44 (-2.23, -0.74)	-0.92 (-1.77, -0.25)		-4.01 (-5.01, -3.25)	-3.24 (-4.32, -2.46)		1.94 (0.82, 3.34)	1.86 (0.69, 3.26)
		p = 0.00	p = 0.00		p = 0.00	p = 0.01		p = 0.00	p = 0.00		p = 0.00	p = 0.00
GDI	ln F/M Mean Years of Schooling	-1.19 (-1.52, -0.90)	-0.80 (-1.14, -0.53)		-0.59 (-0.90, -0.33)	-0.33 (-0.66, -0.06)		-1.65 (-2.09, -1.32)	-1.28 (-1.74, -0.93)		0.73 (0.25, 1.32)	0.69 (0.18, 1.32)
		p = 0.00	p = 0.00		p = 0.00	p = 0.02		p = 0.00	p = 0.00		p = 0.00	p = 0.01
GII	ln F/M Labor Force Participation	0.01 (-0.40, 0.56)	-0.07 (-0.47, 0.46)		0.02 (-0.31, 0.40)	-0.03 (-0.34, 0.38)		0.06 (-0.51, 0.84)	-0.02 (-0.57, 0.73)		-0.16 (-0.86, 0.47)	-0.14 (-0.83, 0.49)
		p = 0.86	p = 0.84		p = 0.91	p = 0.92		p = 0.74	p = 0.99		p = 0.56	p = 0.61
GII	ln Percent of Parliamentary Seats Held by Women	-0.27 (-0.44, -0.08)	-0.13 (-0.26, 0.04)		-0.17 (-0.30, -0.00)	-0.08 (-0.19, 0.07)		-0.18 (-0.39, 0.06)	-0.02 (-0.19, 0.22)		-0.09 (-0.34, 0.15)	-0.14 (-0.40, 0.10)
		p = 0.00	p = 0.16		p = 0.05	p = 0.39		p = 0.12	p = 0.98		p = 0.42	p = 0.22
GDI	ln F/M Gross National Income (per capita)	-0.12 (-0.51, 0.39)	-0.20 (-0.55, 0.32)		-0.07 (-0.39, 0.28)	-0.12 (-0.41, 0.25)		0.20 (-0.39, 1.03)	0.11 (-0.43, 0.97)		-0.40 (-1.18, 0.21)	-0.38 (-1.17, 0.22)
		p = 0.60	p = 0.45		p = 0.64	p = 0.50		p = 0.55	p = 0.71		p = 0.19	p = 0.20
GDI	ln F/M Life Expectancy	-7.48 (-10.80, -4.50)	-5.82 (-9.17, -2.47)		-5.01 (-7.79, -2.23)	-3.99 (-6.99, -1.08)		-15.06 (-19.53, -11.64)	-13.42 (-17.90, -9.75)		10.66 (6.29, 15.47)	10.42 (6.08, 15.32)
		p = 0.00	p = 0.00		p = 0.00	p = 0.01		p = 0.00	p = 0.00		p = 0.00	p = 0.00
	Higher GII scores correspond with higher levels of gender inequality. Higher GDI and GGI scores correspond with higher levels of gender equality.
	*We standardized the index variables (GII, GDI, and GGI) and took the natural log of the others (the rates, GDPPC, and the variables representing components of the index variables).
	** To create the variable representing GII without the reproductive health component, we multiplied the two remaining components and took the square root of the result.

## Sheet: Appendix T3c. 2000-2004
Appendix Table 3c. Relationships betweeen gender inequality indicators and their components with unintended pregnancy in 2000-2004
		Relationship with CUPR (95% CI)			Relationship with UPR (95% CI)			Relationship with CUBR (95% CI)			Relationship with PUA (95% CI)
Source	Variable*	Univariable associations	Controlling for GDPpc		Univariable associations	Controlling for GDPpc		Univariable associations	Controlling for GDPpc		Univariable associations	Controlling for GDPpc
	Gender Inequality Index (with health)	0.62 (0.54, 0.69)	0.53 (0.44, 0.63)		0.42 (0.33, 0.50)	0.38 (0.29, 0.49)		0.80 (0.71, 0.94)	0.80 (0.69, 1.01)		-0.34 (-0.55, -0.21)	-0.45 (-0.70, -0.29)
		p = 0.00	p = 0.00		p = 0.00	p = 0.00		p = 0.00	p = 0.00		p = 0.00	p = 0.00
	Gender Inequality Index (without health)**	0.31 (0.20, 0.45)	0.20 (0.09, 0.29)		0.16 (0.06, 0.27)	0.08 (-0.03, 0.17)		0.38 (0.26, 0.55)	0.26 (0.14, 0.40)		-0.15 (-0.35, -0.01)	-0.13 (-0.33, 0.01)
		p = 0.00	p = 0.00		p = 0.00	p = 0.14		p = 0.00	p = 0.00		p = 0.04	p = 0.07
	Gender Development Index	-0.45 (-0.56, -0.35)	-0.31 (-0.41, -0.23)		-0.25 (-0.36, -0.17)	-0.16 (-0.26, -0.07)		-0.64 (-0.80, -0.53)	-0.54 (-0.70, -0.43)		0.35 (0.21, 0.54)	0.36 (0.21, 0.57)
		p = 0.00	p = 0.00		p = 0.00	p = 0.00		p = 0.00	p = 0.00		p = 0.00	p = 0.00
GII	ln F/M Secondary Education	-0.96 (-1.23, -0.74)	-0.60 (-0.89, -0.42)		-0.46 (-0.74, -0.25)	-0.21 (-0.53, -0.03)		-1.45 (-1.83, -1.19)	-1.13 (-1.58, -0.88)		0.83 (0.47, 1.33)	0.84 (0.44, 1.38)
		p = 0.00	p = 0.00		p = 0.00	p = 0.03		p = 0.00	p = 0.00		p = 0.00	p = 0.00
GDI	ln F/M Expected Years of Schooling	-2.56 (-3.19, -1.95)	-1.68 (-2.49, -1.22)		-1.30 (-1.95, -0.72)	-0.68 (-1.49, -0.20)		-3.68 (-4.57, -2.98)	-2.92 (-4.00, -2.25)		1.93 (0.98, 3.14)	1.93 (0.90, 3.18)
		p = 0.00	p = 0.00		p = 0.00	p = 0.01		p = 0.00	p = 0.00		p = 0.00	p = 0.00
GDI	ln F/M Mean Years of Schooling	-1.22 (-1.52, -0.94)	-0.76 (-1.09, -0.51)		-0.60 (-0.91, -0.35)	-0.28 (-0.63, -0.04)		-1.81 (-2.25, -1.50)	-1.43 (-1.96, -1.09)		1.00 (0.55, 1.59)	1.03 (0.52, 1.68)
		p = 0.00	p = 0.00		p = 0.00	p = 0.02		p = 0.00	p = 0.00		p = 0.00	p = 0.00
GII	ln F/M Labor Force Participation	0.04 (-0.34, 0.56)	-0.17 (-0.47, 0.37)		0.01 (-0.29, 0.36)	-0.13 (-0.37, 0.25)		-0.09 (-0.65, 0.64)	-0.31 (-0.76, 0.43)		0.14 (-0.49, 0.73)	0.19 (-0.45, 0.76)
		p = 0.80	p = 0.62		p = 0.99	p = 0.54		p = 0.78	p = 0.40		p = 0.60	p = 0.51
GII	ln Percent of Parliamentary Seats Held by Women	-0.35 (-0.49, -0.21)	-0.19 (-0.33, -0.09)		-0.19 (-0.31, -0.06)	-0.09 (-0.21, 0.01)		-0.29 (-0.51, -0.11)	-0.13 (-0.36, 0.03)		0.01 (-0.19, 0.25)	-0.03 (-0.23, 0.22)
		p = 0.00	p = 0.00		p = 0.00	p = 0.09		p = 0.00	p = 0.08		p = 0.79	p = 0.99
GDI	ln F/M Gross National Income (per capita)	-0.02 (-0.38, 0.47)	-0.19 (-0.48, 0.31)		-0.04 (-0.33, 0.30)	-0.16 (-0.40, 0.21)		0.15 (-0.42, 0.92)	-0.04 (-0.56, 0.80)		-0.16 (-0.89, 0.43)	-0.12 (-0.86, 0.46)
		p = 0.97	p = 0.52		p = 0.79	p = 0.42		p = 0.61	p = 0.96		p = 0.61	p = 0.69
GDI	ln F/M Life Expectancy	-6.78 (-10.10, -3.59)	-4.99 (-9.13, -2.10)		-3.99 (-6.85, -1.43)	-2.85 (-6.35, -0.46)		-15.47 (-20.11, -12.22)	-13.77 (-19.20, -10.65)		12.40 (8.70, 17.02)	12.22 (8.56, 16.85)
		p = 0.00	p = 0.00		p = 0.00	p = 0.02		p = 0.00	p = 0.00		p = 0.00	p = 0.00
	Higher GII scores correspond with higher levels of gender inequality. Higher GDI and GGI scores correspond with higher levels of gender equality.
	*We standardized the index variables (GII, GDI, and GGI) and took the natural log of the others (the rates, GDPPC, and the variables representing components of the index variables).
	** To create the variable representing GII without the reproductive health component, we multiplied the two remaining components and took the square root of the result.

## Sheet: Appendix T3d. 1995-1999
Appendix Table 3d. Relationships betweeen gender inequality indicators and their components with unintended pregnancy in 1995-1999
		Relationship with CUPR (95% CI)			Relationship with UPR (95% CI)			Relationship with CUBR (95% CI)			Relationship with PUA (95% CI)
Source	Variable*	Univariable associations	Controlling for GDPpc		Univariable associations	Controlling for GDPpc		Univariable associations	Controlling for GDPpc		Univariable associations	Controlling for GDPpc
	Gender Inequality Index (with health)	0.63 (0.55, 0.72)	0.52 (0.42, 0.63)		0.43 (0.34, 0.51)	0.35 (0.24, 0.46)		0.76 (0.67, 0.90)	0.73 (0.60, 0.95)		-0.28 (-0.50, -0.12)	-0.38 (-0.66, -0.18)
		p = 0.00	p = 0.00		p = 0.00	p = 0.00		p = 0.00	p = 0.00		p = 0.00	p = 0.00
	Gender Inequality Index (without health)**	0.35 (0.24, 0.50)	0.20 (0.10, 0.31)		0.19 (0.09, 0.33)	0.08 (-0.02, 0.19)		0.42 (0.31, 0.58)	0.28 (0.16, 0.42)		-0.15 (-0.36, 0.02)	-0.14 (-0.36, 0.05)
		p = 0.00	p = 0.00		p = 0.00	p = 0.12		p = 0.00	p = 0.00		p = 0.08	p = 0.12
	Gender Development Index	-0.41 (-0.54, -0.30)	-0.26 (-0.35, -0.16)		-0.21 (-0.32, -0.11)	-0.10 (-0.19, 0.01)		-0.60 (-0.81, -0.48)	-0.48 (-0.68, -0.36)		0.34 (0.18, 0.58)	0.35 (0.17, 0.61)
		p = 0.00	p = 0.00		p = 0.00	p = 0.07		p = 0.00	p = 0.00		p = 0.00	p = 0.00
GII	ln F/M Secondary Education	-0.88 (-1.14, -0.64)	-0.48 (-0.74, -0.26)		-0.40 (-0.65, -0.18)	-0.10 (-0.36, 0.12)		-1.34 (-1.69, -1.06)	-1.00 (-1.37, -0.68)		0.81 (0.38, 1.30)	0.85 (0.34, 1.34)
		p = 0.00	p = 0.00		p = 0.00	p = 0.31		p = 0.00	p = 0.00		p = 0.00	p = 0.00
GDI	ln F/M Expected Years of Schooling	-2.06 (-2.56, -1.43)	-1.26 (-1.72, -0.56)		-0.99 (-1.41, -0.31)	-0.40 (-0.82, 0.35)		-3.08 (-3.87, -2.36)	-2.42 (-3.26, -1.56)		1.78 (0.80, 2.90)	1.86 (0.78, 3.03)
		p = 0.00	p = 0.00		p = 0.00	p = 0.46		p = 0.00	p = 0.00		p = 0.00	p = 0.00
GDI	ln F/M Mean Years of Schooling	-1.10 (-1.42, -0.82)	-0.59 (-0.90, -0.30)		-0.52 (-0.82, -0.26)	-0.13 (-0.42, 0.15)		-1.65 (-2.10, -1.32)	-1.22 (-1.71, -0.83)		0.96 (0.43, 1.56)	1.00 (0.37, 1.64)
		p = 0.00	p = 0.00		p = 0.00	p = 0.35		p = 0.00	p = 0.00		p = 0.00	p = 0.00
GII	ln F/M Labor Force Participation	-0.11 (-0.27, 0.62)	-0.28 (-0.46, 0.29)		-0.06 (-0.23, 0.39)	-0.17 (-0.36, 0.20)		-0.38 (-0.68, 0.55)	-0.53 (-0.85, 0.17)		0.35 (-0.33, 0.91)	0.35 (-0.30, 0.93)
		p = 0.57	p = 0.50		p = 0.77	p = 0.46		p = 0.66	p = 0.16		p = 0.32	p = 0.27
GII	ln Percent of Parliamentary Seats Held by Women	-0.40 (-0.55, -0.26)	-0.21 (-0.33, -0.08)		-0.24 (-0.36, -0.10)	-0.10 (-0.21, 0.03)		-0.36 (-0.52, -0.16)	-0.16 (-0.31, 0.03)		0.01 (-0.25, 0.25)	-0.03 (-0.29, 0.22)
		p = 0.00	p = 0.00		p = 0.00	p = 0.15		p = 0.00	p = 0.10		p = 0.98	p = 0.78
GDI	ln F/M Gross National Income (per capita)	0.01 (-0.18, 0.73)	-0.22 (-0.42, 0.31)		0.03 (-0.17, 0.47)	-0.13 (-0.33, 0.24)		-0.22 (-0.55, 0.69)	-0.44 (-0.79, 0.26)		0.29 (-0.37, 0.83)	0.30 (-0.33, 0.87)
		p = 0.31	p = 0.60		p = 0.46	p = 0.60		p = 1.00	p = 0.25		p = 0.40	p = 0.33
GDI	ln F/M Life Expectancy	-3.75 (-6.75, -0.58)	-2.35 (-5.37, 0.44)		-1.22 (-3.47, 1.64)	-0.25 (-2.69, 2.35)		-12.34 (-17.67, -7.90)	-10.98 (-16.31, -7.20)		11.67 (6.86, 16.89)	11.50 (6.70, 16.66)
		p = 0.02	p = 0.09		p = 0.48	p = 0.88		p = 0.00	p = 0.00		p = 0.00	p = 0.00
	Higher GII scores correspond with higher levels of gender inequality. Higher GDI and GGI scores correspond with higher levels of gender equality.
	*We standardized the index variables (GII, GDI, and GGI) and took the natural log of the others (the rates, GDPPC, and the variables representing components of the index variables).
	** To create the variable representing GII without the reproductive health component, we multiplied the two remaining components and took the square root of the result.

## Sheet: Appendix T3e. 1990-1994
Appendix Appendix Table 3e. Relationships betweeen gender inequality indicators and their components with unintended pregnancy in 1990-1994
		Relationship with CUPR (95% CI)			Relationship with UPR (95% CI)			Relationship with CUBR (95% CI)			Relationship with PUA (95% CI)
Source	Variable*	Univariable associations	Controlling for GDPpc		Univariable associations	Controlling for GDPpc		Univariable associations	Controlling for GDPpc		Univariable associations	Controlling for GDPpc
	Gender Inequality Index (with health)	0.64 (0.53, 0.73)	0.52 (0.34, 0.62)		0.40 (0.30, 0.50)	0.33 (0.15, 0.43)		0.77 (0.69, 0.94)	0.66 (0.51, 0.86)		-0.31 (-0.61, -0.16)	-0.29 (-0.67, -0.09)
		p = 0.00	p = 0.00		p = 0.00	p = 0.00		p = 0.00	p = 0.00		p = 0.00	p = 0.01
	Gender Inequality Index (without health)**	0.36 (0.23, 0.50)	0.21 (0.09, 0.30)		0.19 (0.07, 0.32)	0.08 (-0.03, 0.19)		0.45 (0.31, 0.61)	0.26 (0.13, 0.39)		-0.19 (-0.43, -0.00)	-0.10 (-0.35, 0.09)
		p = 0.00	p = 0.00		p = 0.00	p = 0.18		p = 0.00	p = 0.00		p = 0.05	p = 0.23
	Gender Development Index	-0.41 (-0.58, -0.29)	-0.22 (-0.34, -0.11)		-0.19 (-0.32, -0.08)	-0.05 (-0.17, 0.07)		-0.60 (-0.84, -0.45)	-0.35 (-0.53, -0.24)		0.34 (0.13, 0.65)	0.21 (-0.02, 0.51)
		p = 0.00	p = 0.00		p = 0.00	p = 0.36		p = 0.00	p = 0.00		p = 0.00	p = 0.07
GII	ln F/M Secondary Education	-0.77 (-1.02, -0.50)	-0.36 (-0.60, -0.11)		-0.29 (-0.53, -0.05)	-0.01 (-0.25, 0.24)		-1.21 (-1.58, -0.92)	-0.74 (-1.14, -0.51)		0.82 (0.38, 1.47)	0.68 (0.24, 1.40)
		p = 0.00	p = 0.00		p = 0.02	p = 0.99		p = 0.00	p = 0.00		p = 0.00	p = 0.00
GDI	ln F/M Expected Years of Schooling	-1.69 (-2.39, -1.15)	-0.74 (-1.29, -0.15)		-0.63 (-1.23, -0.15)	0.04 (-0.49, 0.61)		-2.43 (-3.53, -1.84)	-1.28 (-2.14, -0.73)		1.40 (0.49, 2.89)	0.91 (-0.07, 2.39)
		p = 0.00	p = 0.02		p = 0.01	p = 0.77		p = 0.00	p = 0.00		p = 0.00	p = 0.07
GDI	ln F/M Mean Years of Schooling	-0.94 (-1.27, -0.67)	-0.44 (-0.75, -0.16)		-0.37 (-0.68, -0.12)	-0.01 (-0.32, 0.26)		-1.46 (-1.95, -1.16)	-0.87 (-1.34, -0.57)		0.93 (0.41, 1.70)	0.73 (0.16, 1.51)
		p = 0.00	p = 0.00		p = 0.01	p = 0.87		p = 0.00	p = 0.00		p = 0.00	p = 0.01
GII	ln F/M Labor Force Participation	-0.10 (-0.50, 0.41)	-0.30 (-0.56, 0.19)		-0.03 (-0.36, 0.31)	-0.17 (-0.41, 0.18)		-0.42 (-1.07, 0.18)	-0.55 (-0.99, 0.01)		0.41 (-0.23, 1.14)	0.32 (-0.36, 0.97)
		p = 0.68	p = 0.27		p = 0.80	p = 0.37		p = 0.15	p = 0.05		p = 0.19	p = 0.36
GII	ln Percent of Parliamentary Seats Held by Women	-0.43 (-0.57, -0.25)	-0.24 (-0.36, -0.09)		-0.26 (-0.40, -0.11)	-0.13 (-0.26, 0.01)		-0.40 (-0.55, -0.17)	-0.17 (-0.32, 0.02)		0.03 (-0.24, 0.30)	-0.06 (-0.32, 0.24)
		p = 0.00	p = 0.00		p = 0.00	p = 0.08		p = 0.00	p = 0.07		p = 0.85	p = 0.74
GDI	ln F/M Gross National Income (per capita)	-0.06 (-0.44, 0.44)	-0.32 (-0.57, 0.14)		-0.03 (-0.33, 0.31)	-0.21 (-0.43, 0.13)		-0.35 (-0.95, 0.26)	-0.55 (-0.97, -0.01)		0.34 (-0.31, 1.02)	0.28 (-0.38, 0.91)
		p = 0.83	p = 0.19		p = 0.88	p = 0.24		p = 0.23	p = 0.04		p = 0.29	p = 0.42
GDI	ln F/M Life Expectancy	-1.95 (-5.39, 1.39)	-0.55 (-3.34, 2.89)		0.35 (-2.44, 3.02)	1.09 (-1.53, 4.35)		-9.51 (-16.14, -5.43)	-6.95 (-12.46, -3.51)		10.62 (6.01, 17.09)	8.49 (3.07, 15.00)
		p = 0.25	p = 0.84		p = 0.77	p = 0.38		p = 0.00	p = 0.00		p = 0.00	p = 0.00
	Higher GII scores correspond with higher levels of gender inequality. Higher GDI and GGI scores correspond with higher levels of gender equality.
	*We standardized the index variables (GII, GDI, and GGI) and took the natural log of the others (the rates, GDPPC, and the variables representing components of the index variables).
	** To create the variable representing GII without the reproductive health component, we multiplied the two remaining components and took the square root of the result.
