# Supplementary material for: Unintended pregnancy and gender inequality worldwide: an ecological analysis
Source: BMJ Glob Health. 2025 Mar 31;10(3):e016573. doi: 10.1136/bmjgh-2024-016573 (PMC11962802; doi:10.1136/bmjgh-2024-016573)
Supplement: online supplemental appendix 1 [file bmjgh-10-3-s004.xlsx]

## Sheet: 2015-2019
Appendix Table 4. Relationships betweeen gender inequality indicators and their components with unintended pregnancy in multivariable models, 2015-2019
Source	Variable*	CUPR (95% CI)	UPR (95% CI)	CUBR (95% CI)
GII	ln F/M Secondary Education	-0.96 (-1.38, -0.63) [a]	-0.56 (-0.99, -0.22) [a]	-1.24 (-1.72, -0.83)
		p = 0.00 [a]	p = 0.00 [a]	p = 0.00
GDI	ln F/M Expected Years of Schooling	-2.28 (-3.63, -1.32) [b]	-1.26 (-2.62, -0.26) [b]	-2.87 (-4.28, -1.50)
		p = 0.00 [b]	p = 0.02 [b]	p = 0.00
GDI	ln F/M Mean Years of Schooling	-1.08 (-1.57, -0.70) [c]	-0.62 (-1.12, -0.23) [c]	-1.25 (-1.80, -0.71)
		p = 0.00 [c]	p = 0.00 [c]	p = 0.00
GII	ln F/M Labor Force Participation	0.30 (-0.58, 1.07) [a]	0.34 (-0.50, 1.06) [a]	0.17 (-1.29, 1.17)
		p = 0.43 [a]	p = 0.36 [a]	p = 0.83
GII	ln Percent of Parliamentary Seats Held by Women	-0.06 (-0.20, 0.10) [a]	-0.01 (-0.14, 0.15) [a]	0.09 (-0.10, 0.31)
		p = 0.48 [a]	p = 0.97 [a]	p = 0.32
GDI	ln F/M Gross National Income (per capita)	-0.61 (-1.27, 0.19) [a]	-0.40 (-1.00, 0.34) [a]	-0.02 (-0.85, 1.36)
		p = 0.11 [a]	p = 0.24 [a]	p = 0.98
GDI	ln F/M Life Expectancy	-0.15 (-4.36, 4.19) [a]	0.76 (-3.30, 4.89) [a]	-4.49 (-10.53, 1.07)
		p = 0.96 [a]	p = 0.70 [a]	p = 0.11
	Higher GII scores correspond with higher levels of gender inequality. Higher GDI and GGI scores correspond with higher levels of gender equality.
	[a] Model with f/m secondary school education, f/m labor force participation, f/m gross national income, % of parliamentary seats held by women, f/m life expectancy and overall GDPPC
	[b] Same as model [a] except f/m secondary school education is replaced by f/m expected years of schooling
	[c] Same as model [a] except f/m secondary school education is replaced by f/m mean years of schooling
	We took the natural log of the variables (the rates, GDPPC, and the variables representing components of the index variables).
